# Supplementary material for: Filling the Knowledge Gap Regarding Microbial Occupational Exposure Assessment in Waste Water Treatment Plants: A Scoping Review
Source: Microorganisms. 2024 Jun 4;12(6):1144. doi: 10.3390/microorganisms12061144 (PMC11205677; doi:10.3390/microorganisms12061144)
Supplement: Supplementary file 1 [file microorganisms-12-01144-s001.zip]

Archive with 1 entries (1 files):
- microorganisms-3014974-supplementary.pdf
